# Supplementary material for: Molecular Dynamics Simulations of HPr Proteins from a Thermophilic and a Mesophilic Organism: A Comparative Thermal Study
Source: Int J Mol Sci. 2023 May 31;24(11):9557. doi: 10.3390/ijms24119557 (PMC10253394; doi:10.3390/ijms24119557)
Supplement: Supplementary file 1 [file ijms-24-09557-s001.zip]

Archive with 1 entries (1 files):
- ijms-2392922-supplementary.pdf
